# Supplementary material for: Prediction model for drug response of acute myeloid leukemia patients
Source: NPJ Precis Oncol. 2023 Mar 24;7:32. doi: 10.1038/s41698-023-00374-z (PMC10039068; doi:10.1038/s41698-023-00374-z)
Supplement: Supplementary file 3 — Supplementary Data [file 41698_2023_374_MOESM3_ESM.xlsx]

## Sheet: Table of contents
Table of contents
Supplementary Data 1: Top 10 most important features for the model of each individual drug.
Supplementary Data 2: Validation in the BeatAML testing set and the Clinseq dataset.
Supplementary Data 3: BeatAML samples in the training and the testing sets

## Sheet: Supplementary Data 1
Supplementary Table 1: Top 10 most important features for the model of each individual drug. The number in brackets shows the importance score of each feature provided by MDREAM. Higher score indicates more importance of the feature.
ID	Drug	Feature
1	17-AAG (Tanespimycin)	TMEM240 (1.27), GPRASP2 (1.15), ZFHX4 (1.14), HIST1H2AD (1.14), OXGR1 (1.12), TRPM3 (1.12), EGR1 (1.1), MAP1A (1.1), FAM92A1 (1.1), CEBPA (1.1)
2	A-674563	POTEE (1.18), ZFP3 (1.17), FGF8 (1.14), HIST1H3A (1.13), ABHD14A-ACY1 (1.12), NFIA (1.11), BMP10 (1.11), PPP1R1C (1.11), TCF4 (1.1), CASR (1.1)
3	ABT-737	AADACL2 (1.24), OTOGL (1.22), MIR765 (1.18), PRRT3-AS1 (1.16), DOCK1 (1.13), CEP170P1 (1.12), EID3 (1.12), PXT1 (1.12), NECAB3 (1.11), TRIO (1.1)
4	AT7519	NAT8 (1.19), SNORD42A (1.17), SLC2A14 (1.15), ABCA11P (1.14), TESC (1.12), CLRN1-AS1 (1.11), CDHR1 (1.1), AARD (1.1), ABCG5 (1.09), CNKSR1 (1.09)
5	AZD1480	LAPTM4B (1.18), IFNL4 (1.17), GSTT2 (1.17), PDE7B (1.17), DCD (1.16), WASF3 (1.15), LRRC3-AS1 (1.14), SMG5 (1.12), PROC (1.12), LINC00939 (1.12)
6	Afatinib (BIBW-2992)	CYP27A1 (1.14), PLA2G4F (1.14), EMX1 (1.13), GABRG1 (1.11), MIR3620 (1.11), SCGB3A1 (1.11), LRRC3-AS1 (1.11), WBP5 (1.11), ERBB4 (1.1), MSANTD3-TMEFF1 (1.09)
7	Alisertib (MLN8237)	BEX4 (1.24), SNORD9 (1.23), RAMP1 (1.18), GNAQ (1.13), AANAT (1.13), SLC18A2 (1.13), A4GNT (1.12), GUSBP9 (1.12), MRC1 (1.12), TM4SF1 (1.11)
8	Axitinib (AG-013736)	STXBP6 (1.15), TMEM240 (1.13), FAM27C (1.13), ABCA4 (1.09), HYKK (1.09), C7orf57 (1.09), ABHD14A-ACY1 (1.08), TUBAL3 (1.08), ANKRD62P1-PARP4P3 (1.07), SCHIP1 (1.07)
9	BEZ235	TNR (1.23), SPP1 (1.12), PBX3 (1.09), PLXNA4 (1.09), CCDC27 (1.09), RPS7P5 (1.09), ASPDH (1.08), NGFRAP1 (1.08), ZNF534 (1.08), LINC00299 (1.08)
10	BI-2536	BTNL3 (1.13), ZNRF3 (1.12), MIR4738 (1.11), PTPN21 (1.09), SNORA16B (1.09), USP45 (1.09), GJB4 (1.08), PHOX2A (1.08), CYP2A6 (1.08), ITGAV (1.08)
11	BMS-345541	PSORS1C2 (1.3), NUCB1-AS1 (1.27), TNNI3K (1.19), HNRNPA3P1 (1.16), IL12RB2 (1.16), SLC7A4 (1.14), SNORD41 (1.13), GULP1 (1.13), TCTEX1D1 (1.12), MIR148B (1.11)
12	Barasertib (AZD1152-HQPA)	ABCA5 (1.16), ABCA9-AS1 (1.15), HIST1H2AD (1.13), KCTD21-AS1 (1.12), IL18R1 (1.11), WLS (1.1), WBP5 (1.1), SNORD28 (1.1), ABCA9 (1.1), CXorf58 (1.1)
13	Bay 11-7085	FILIP1L (1.15), RAMP1 (1.14), ZNF385B (1.12), LAPTM4B (1.09), FMNL3 (1.08), ABCC8 (1.08), PARVG (1.07), AADACL2 (1.07), CHD5 (1.07), A2M-AS1 (1.07)
14	Bortezomib (Velcade)	GSDMC (1.3), AADACL2 (1.25), BOK-AS1 (1.21), SRD5A3-AS1 (1.2), TCHH (1.17), LRRD1 (1.16), NFIA (1.15), PTGDR (1.15), ZNF683 (1.15), LPAR1 (1.14)
15	Bosutinib (SKI-606)	GTF2IRD1P1 (1.15), SLC38A11 (1.15), TFF3 (1.15), HNRNPLL (1.11), A4GNT (1.1), PON3 (1.1), ADAMTS6 (1.09), PVRL2 (1.09), DAOA-AS1 (1.09), ZFHX4 (1.08)
16	CHIR-99021	CASC8 (1.21), DKKL1 (1.15), LRFN5 (1.14), PTPRT (1.13), AMBP (1.1), OSGIN1 (1.09), KRT222 (1.09), MDGA2 (1.09), C4orf22 (1.09), FOXN1 (1.08)
17	CI-1040 (PD184352)	ETV4 (1.2), RPRM (1.18), GOLGA8A (1.15), TLR10 (1.14), ABCA11P (1.13), DIRAS3 (1.13), ZNF274 (1.12), ADCYAP1 (1.11), RINL (1.1), SASH1 (1.1)
18	CYT387	ARHGDIG (1.17), PDE1C (1.15), CSNK2A3 (1.15), FAM49A (1.14), PTPRT (1.11), KIF26A (1.11), MIR27B (1.11), RTEL1 (1.1), SFXN2 (1.1), LRRC3-AS1 (1.1)
19	Cabozantinib	NFASC (1.09), VWDE (1.08), SPP1 (1.08), PPP1R1B (1.08), SLC8A1-AS1 (1.08), SLC18A2 (1.08), HIST1H2AD (1.08), TEK (1.07), HNMT (1.07), ABCA12 (1.07)
20	Canertinib (CI-1033)	DOCK7 (1.12), NEFH (1.11), AADACL2 (1.07), ARMCX1 (1.07), LINC00271 (1.07), INPP5J (1.06), TCHH (1.06), PRSS3 (1.06), IL5RA (1.06), FAIM (1.06)
21	Cediranib (AZD2171)	PNMA5 (1.26), ADCY8 (1.14), PROZ (1.13), CAV1 (1.09), PTX4 (1.09), MECOM (1.09), NUMA1 (1.09), MYH13 (1.09), PDGFRB (1.08), ABCB4 (1.08)
22	Crenolanib	ANKRD20A4 (1.13), MRC1 (1.09), APOL4 (1.08), SLC8A1-AS1 (1.08), CTNNA2 (1.07), GDF10 (1.07), PCDHB5 (1.07), CDRT1 (1.07), AR (1.07), EPS8L1 (1.07)
23	Crizotinib (PF-2341066)	FOXF2 (1.18), SNORA60 (1.17), ZBBX (1.14), COX7A1 (1.12), GALNT8 (1.12), SLC38A11 (1.11), TFF3 (1.11), A3GALT2 (1.09), MYH6 (1.09), PLA2R1 (1.09)
24	DBZ	MIR4766 (1.16), AMBP (1.12), FAM90A2P (1.12), GTF2A1L (1.11), FOXF2 (1.1), PKD1L2 (1.1), ARSJ (1.09), ASAH2B (1.08), AADACL2 (1.08), PRR9 (1.07)
25	Dasatinib	FMOD (1.11), ABHD14A-ACY1 (1.09), ARC (1.09), EPHA3 (1.09), ZNF423 (1.08), AADACL2 (1.08), KCNJ8 (1.08), CRABP1 (1.08), DPRXP4 (1.08), NFATC4 (1.07)
26	Doramapimod (BIRB 796)	MSANTD1 (1.19), TRPC5OS (1.18), MIR33B (1.18), KL (1.15), SOBP (1.11), EHF (1.11), MIR3960 (1.1), A2M (1.1), RNF180 (1.1), MIR429 (1.09)
27	Dovitinib (CHIR-258)	ADAMTS3 (1.15), ADAMTS6 (1.14), ASAH2B (1.12), P2RY14 (1.11), PELO (1.09), ABCG5 (1.09), MEIS2 (1.09), ABHD12B (1.08), PITX2 (1.08), SLC22A15 (1.08)
28	Elesclomol	NDNF (1.21), AP1M2 (1.14), GPR62 (1.14), EGR1 (1.13), ARHGAP44 (1.12), A2M-AS1 (1.11), RUNX1T1 (1.1), CSPG4 (1.09), BRWD1-IT2 (1.08), C8orf82 (1.08)
29	Entospletinib (GS-9973)	DOK6 (1.12), NT5C1B (1.09), RBMS3 (1.09), SLC35D1 (1.08), HIST1H3E (1.08), FAM78B (1.08), INPP1 (1.08), NFIA (1.08), AMH (1.08), ARC (1.07)
30	Entrectinib	ITGA11 (1.08), LINC00343 (1.08), NPPC (1.07), RASGRF1 (1.07), VPS13A (1.07), FIBCD1 (1.06), MYRF (1.06), USP44 (1.06), SEC14L6 (1.06), RORB (1.06)
31	Erlotinib	ZFHX4 (1.17), SLC18A2 (1.1), APP (1.09), ABCG8 (1.09), MYBL2 (1.09), TRIM16 (1.09), AGBL2 (1.09), SLC25A42 (1.09), ABCA3 (1.08), DES (1.08)
32	Flavopiridol	AADACL2 (1.35), MYH13 (1.2), DOCK1 (1.18), SNORD56 (1.14), LMF1 (1.11), LRP2 (1.11), MSR1 (1.11), ABCB10 (1.1), SNORA51 (1.09), IFITM1 (1.09)
33	Foretinib (XL880)	SPP1 (1.14), CCDC27 (1.12), PDGFRB (1.1), AATK-AS1 (1.1), TEK (1.1), PTH2 (1.09), LGALS2 (1.09), HLA-DRA (1.09), MMP16 (1.09), MIR3960 (1.08)
34	GDC-0879	IMPG1 (1.16), FOXF2 (1.11), SLC38A11 (1.1), REG1B (1.09), ABCA2 (1.08), NPIPB8 (1.07), A1BG (1.06), POSTN (1.06), SPARC (1.06), MFGE8 (1.05)
35	GDC-0941	SLC22A7 (1.13), CRISPLD1 (1.12), FGF8 (1.12), MYH11 (1.1), PLA2G4C (1.09), LY86-AS1 (1.09), DPRXP4 (1.09), ABCC11 (1.09), HHIP (1.09), ABHD14A-ACY1 (1.08)
36	GSK-1838705A	PRSS30P (1.17), FAM19A5 (1.17), SNORD92 (1.16), ABCA9-AS1 (1.14), PARD6G (1.14), GLIS3 (1.12), PLA2G4A (1.11), PHF6 (1.1), C1orf115 (1.1), A1BG (1.1)
37	GSK-1904529A	LHX1 (1.16), RAMP1 (1.14), MDGA2 (1.13), RANBP3L (1.13), CEP170P1 (1.12), RHOXF1 (1.09), KL (1.09), TRAM1L1 (1.09), HPGDS (1.08), NOV (1.08)
38	GSK690693	FBN3 (1.14), AADACL2 (1.11), AKT3 (1.11), CLDN10-AS1 (1.1), A1BG (1.09), SH3BP4 (1.09), GFAP (1.08), CYYR1 (1.08), ANGPT2 (1.08), ABCG4 (1.07)
39	GW-2580	NPY1R (1.15), ZNF423 (1.14), SNORD9 (1.13), MZT2A (1.12), A3GALT2 (1.1), ZFHX4 (1.1), PVRL2 (1.1), ABCG5 (1.1), IGSF5 (1.09), OR5B21 (1.09)
40	Gefitinib	MMP23A (1.12), EVA1C (1.11), RSPH1 (1.11), MAP4K4 (1.1), ZFHX4 (1.1), KCTD21-AS1 (1.1), GOLGA8A (1.1), PAM (1.09), CACNA1E (1.08), SLC39A12 (1.08)
41	Gilteritinib (ASP-2215)	SNAP91 (1.13), ATP6V0E2-AS1 (1.09), SNORA38B (1.08), AADACL2 (1.07), PTGIR (1.07), ARHGEF28 (1.07), XKRX (1.06), CELSR2 (1.06), ABCB11 (1.06), PAX4 (1.06)
42	Go6976	GPR61 (1.09), GLP1R (1.07), TMEM51-AS1 (1.06), LINC00961 (1.06), CLEC2D (1.05), MTA3 (1.05), KISS1R (1.05), FAM212B-AS1 (1.05), ALX3 (1.05), SNX9 (1.05)
43	INK-128	PTPRR (1.19), PRSS22 (1.14), SPP1 (1.13), MYLPF (1.13), TCHH (1.11), PPP2R3A (1.11), RP1L1 (1.11), C10orf128 (1.11), A3GALT2 (1.1), MMP16 (1.1)
44	Ibrutinib (PCI-32765)	TMEM240 (1.27), ABCC6P2 (1.23), TNRC6C (1.14), PDE7B (1.14), ABCG8 (1.13), ASB9 (1.13), LINC01100 (1.13), HDAC9 (1.12), ABCA17P (1.11), AGPS (1.1)
45	Idelalisib	ABCC5-AS1 (1.12), FOXI1 (1.12), NNMT (1.12), SPP1 (1.11), ACTRT3 (1.11), FAM229B (1.11), KIAA1467 (1.1), TCHH (1.1), A1BG-AS1 (1.1), ABCA9-AS1 (1.09)
46	Imatinib	FOXF2 (1.21), RAG2 (1.18), FNDC5 (1.15), METTL21C (1.15), TMC2 (1.13), ABCG8 (1.1), AARD (1.1), C4BPB (1.09), FAM231C (1.09), A4GNT (1.09)
47	JAK Inhibitor I	MIR378A (1.2), PTPN21 (1.15), MIR106B (1.14), GATA3-AS1 (1.13), TMEM240 (1.13), BNC2 (1.13), SPP1 (1.12), CSNK2A3 (1.11), MIR4785 (1.11), USP31 (1.11)
48	JNJ-28312141	DNALI1 (1.11), PELO (1.11), PCDHA3 (1.11), AMPH (1.1), ME1 (1.09), ABCG5 (1.09), C10orf128 (1.09), CD72 (1.09), REXO1L2P (1.09), CTGF (1.09)
49	JNJ-38877605	USP6 (1.26), RAG2 (1.17), MIR4534 (1.15), TUBBP5 (1.13), LPA (1.11), CASC1 (1.1), SPRY3 (1.1), NPDC1 (1.1), HIST1H2AD (1.1), HCRTR1 (1.09)
50	JNJ-7706621	NFXL1 (1.13), SLC5A11 (1.13), RGS7 (1.12), KDELR3 (1.12), LINC00536 (1.12), MTUS1 (1.1), FPGT-TNNI3K (1.1), TRDN (1.09), AADACL2 (1.09), LAPTM4B (1.09)
51	JQ1	USMG5 (1.05), TSKU (1.03), GFPT2 (1.03), BCL2L12 (1.03), CBWD2 (1.03), FOXI1 (1.03), LGALS2 (1.03), LPA (1.02), KITLG (1.02), TAF15 (1.02)
52	KI20227	ACTL6B (1.25), STXBP6 (1.22), C15orf27 (1.21), AATK-AS1 (1.2), COL20A1 (1.19), FGF8 (1.19), PCDHA3 (1.19), TMSB15A (1.17), CCDC27 (1.16), PPP1R1C (1.16)
53	KU-55933	COX8C (1.19), NDP (1.16), HTR1F (1.13), UNC79 (1.13), RENBP (1.12), LLGL2 (1.1), HOPX (1.1), TERT (1.1), SH3BP4 (1.1), C1orf115 (1.1)
54	KW-2449	ABCA11P (1.15), PGA4 (1.1), SCHIP1 (1.09), ADAMTS6 (1.08), C10orf128 (1.08), ABCG8 (1.07), AADACL2 (1.07), HFM1 (1.07), FGF10 (1.07), DHRS2 (1.06)
55	LY-333531	TRIM16L (1.15), HIST3H2A (1.14), CDRT1 (1.12), GSDMD (1.12), TRIM16 (1.12), DDIT4L (1.12), C10orf128 (1.12), RHOU (1.11), HIST1H2AD (1.11), PCOLCE2 (1.11)
56	Lapatinib	AADACL2 (1.15), SLC7A4 (1.14), ABCB4 (1.1), KLHDC7A (1.09), RAI1-AS1 (1.09), A2M-AS1 (1.09), SLC35G3 (1.09), ABCC5-AS1 (1.09), ARC (1.08), TCHH (1.08)
57	Lenalidomide	ODF1 (1.11), FAM90A2P (1.11), CDO1 (1.11), HLA-DRB6 (1.09), DNALI1 (1.09), FZD7 (1.08), CNTNAP3 (1.08), FOXB1 (1.08), AR (1.07), HLF (1.07)
58	Lenvatinib	CASK (1.08), LGALS2 (1.06), PTPN5 (1.06), FMNL3 (1.06), AADACL2 (1.06), HOXD13 (1.05), PAX5 (1.05), HNMT (1.05), SLAIN1 (1.05), NPY1R (1.05)
59	Lestaurtinib (CEP-701)	IGFN1 (1.08), RFTN1 (1.06), MTA3 (1.06), LDHAL6B (1.05), P2RY14 (1.05), C10orf128 (1.05), AKR1C4 (1.05), FAM47E (1.05), NRG2 (1.05), TEX40 (1.05)
60	Linifanib (ABT-869)	CCDC27 (1.16), AADACL2 (1.16), MMP16 (1.1), NLRP7 (1.1), FAT4 (1.08), DOCK1 (1.08), PLA2G4F (1.08), BTN2A3P (1.07), TRDN (1.07), RNF224 (1.07)
61	Lovastatin	CERS3 (1.16), EFNB1 (1.09), SLX1B (1.09), SCRT2 (1.09), PIRT (1.09), HOMER2 (1.08), PSORS1C3 (1.08), MIR4313 (1.08), BOK-AS1 (1.07), SMCO3 (1.07)
62	MGCD-265	PCDHB5 (1.1), SLC6A11 (1.09), TEK (1.08), TCHH (1.08), PKD1L2 (1.08), ESR1 (1.08), ABCG8 (1.07), TMEM200A (1.07), AMHR2 (1.07), LCA5 (1.06)
63	MK-2206	SRD5A3-AS1 (1.24), CCDC27 (1.19), TTC29 (1.15), ABCA11P (1.15), CABP1 (1.12), LRRD1 (1.11), ZNF425 (1.11), GPIHBP1 (1.1), ABCB1 (1.1), PKD1L2 (1.1)
64	MLN120B	PRR9 (1.21), HIST1H2BE (1.18), LINC00518 (1.17), RGN (1.17), NACAP1 (1.15), CXCR5 (1.12), RPL39L (1.11), PALMD (1.11), TMEM191A (1.11), MIR645 (1.11)
65	MLN8054	PRDM13 (1.4), MIR548AJ1 (1.19), KIF1A (1.13), HEXIM1 (1.12), MIR371A (1.12), NPY1R (1.11), JPH1 (1.11), MAP9 (1.11), FBN3 (1.11), FANCD2OS (1.1)
66	Masitinib (AB-1010)	RAB34 (1.14), C22orf34 (1.12), ZFP3 (1.11), PLA2G4A (1.1), RAMP1 (1.1), FAM49A (1.09), PLA2G4F (1.08), TMC2 (1.08), TMEM191A (1.07), TFF1 (1.07)
67	Midostaurin	ZBBX (1.15), SLITRK5 (1.12), TFAP2A (1.12), PCDH8 (1.1), TDRD5 (1.1), PPP1R1C (1.09), RASL11B (1.09), ABCC6 (1.08), RUNX1 (1.08), PKD1L3 (1.08)
68	Motesanib (AMG-706)	WBP5 (1.1), ACTL6B (1.1), CCDC27 (1.09), NGFRAP1 (1.08), ARMCX1 (1.07), C19orf26 (1.07), IGF2BP3 (1.06), FLRT3 (1.06), PLA2G4E (1.06), WT1 (1.06)
69	NF-kB Activation Inhibitor	LINC00675 (1.18), LYNX1 (1.14), RAB34 (1.13), UCN (1.12), PLGRKT (1.11), NUP210L (1.11), WDR87 (1.11), A2M-AS1 (1.11), FNIP2 (1.11), ABCA2 (1.11)
70	NVP-ADW742	AADACL2 (1.13), ENG (1.1), MSANTD3-TMEFF1 (1.1), NFIA (1.1), ESR1 (1.09), GPM6B (1.09), TMEM163 (1.09), CACNG4 (1.09), MXRA5 (1.09), BCL2 (1.09)
71	NVP-TAE684	ABCA11P (1.23), ADAMTS6 (1.21), SCGB3A1 (1.19), AADACL2 (1.18), CYSLTR2 (1.17), ETV3L (1.17), CELSR2 (1.16), SNORD56 (1.14), DOCK1 (1.14), SPRED1 (1.14)
72	Neratinib (HKI-272)	AADACL2 (1.15), ADAMTS6 (1.14), ABCA11P (1.14), GRM1 (1.13), MYH6 (1.12), SHCBP1L (1.12), NUP62CL (1.12), ABCG5 (1.12), C3 (1.11), DHRS2 (1.1)
73	Nilotinib	NEFH (1.13), ABCA13 (1.13), ABCC6P1 (1.12), ABCG8 (1.12), IL15RA (1.12), SOCS2 (1.1), CACNG4 (1.1), APCDD1 (1.1), SCD (1.1), CPAMD8 (1.1)
74	Nutlin 3a	FAM221A (1.21), ZNF229 (1.13), RANBP17 (1.13), NBPF8 (1.12), BAMBI (1.12), MECOM (1.08), ST7 (1.08), PROCR (1.08), CCR7 (1.07), PCSK1N (1.07)
75	PD173955	PDX1-AS1 (1.25), ETV5 (1.18), TNR (1.14), LINC00940 (1.14), FGF8 (1.13), ABCG5 (1.13), MIR103A2 (1.13), ITGA1 (1.12), FAM27C (1.11), ABCC11 (1.11)
76	PHA-665752	OR2G3 (1.23), ABCG4 (1.13), SPRED1 (1.12), ABCA11P (1.12), AATK-AS1 (1.11), WLS (1.11), ABCC8 (1.11), NPDC1 (1.11), ETV3L (1.11), SH3BP4 (1.1)
77	PHT-427	ACTA1 (1.1), FAM24B (1.1), SPATA12 (1.09), RALYL (1.09), DMRT3 (1.09), FOXD2 (1.09), ABCB4 (1.09), ANXA10 (1.08), C10orf99 (1.07), MAGEA1 (1.07)
78	PI-103	TRPC5OS (1.13), NFASC (1.13), FZD8 (1.1), ATRNL1 (1.1), ZNF157 (1.09), C2orf27B (1.09), SPP1 (1.08), TRDN (1.08), LIFR (1.08), PRSS3P2 (1.07)
79	PLX-4720	CYP26B1 (1.07), SLC38A11 (1.06), PCDHA1 (1.06), ABCG8 (1.06), SH2D4A (1.05), UMODL1 (1.05), C7orf71 (1.05), SLC16A10 (1.05), NPY1R (1.05), C10orf128 (1.05)
80	PP242	LRRC3-AS1 (1.21), HNRNPH2 (1.18), SPP1 (1.15), MEI4 (1.14), PDX1-AS1 (1.13), MYLPF (1.12), BCAS1 (1.12), SLC6A11 (1.11), KCNA2 (1.1), TCHH (1.1)
81	PRT062607	SLC17A2 (1.22), C2orf80 (1.2), RAET1G (1.13), HYKK (1.13), A1CF (1.12), FAM49A (1.11), LRP2 (1.11), C10orf128 (1.1), MYO1A (1.1), SLFN12 (1.1)
82	Palbociclib	POSTN (1.1), PKD1L2 (1.09), ABHD14A-ACY1 (1.08), DZANK1 (1.08), SIGLEC14 (1.08), LPA (1.07), SFMBT2 (1.07), A1BG (1.07), AARD (1.07), ITGB6 (1.07)
83	Panobinostat	ALX1 (1.12), DNALI1 (1.11), MYH13 (1.09), SNORD22 (1.08), RGS10 (1.08), LRP1 (1.08), CAV2 (1.07), CAPS (1.07), SHANK3 (1.07), WNK1 (1.07)
84	Pazopanib (GW786034)	TCHH (1.12), GJA5 (1.09), TTR (1.09), TMSB15A (1.08), DSCAM (1.08), CXXC4 (1.07), TDRD5 (1.07), AADACL2 (1.07), ABCC8 (1.07), ASAP2 (1.07)
85	Pelitinib (EKB-569)	NEFH (1.13), PROC (1.11), ADAMTS6 (1.11), WBP5 (1.1), PGA5 (1.09), SLC18A2 (1.09), KCND3 (1.09), LRRCC1 (1.08), HIST1H2AD (1.08), MRAS (1.08)
86	Ponatinib (AP24534)	MIR1281 (1.27), VWDE (1.11), SNORD42A (1.11), PCDHA10 (1.1), FGF8 (1.1), BNC2 (1.1), PAM (1.1), OXTR (1.09), TRDN (1.09), CELA2B (1.09)
87	Quizartinib (AC220)	ACYP2 (1.16), TRAM1L1 (1.11), FKBP10 (1.11), C10orf128 (1.1), BPIFB4 (1.09), A2MP1 (1.09), CDRT1 (1.09), TRPC1 (1.09), ZFHX4 (1.08), GRK4 (1.08)
88	RAF265 (CHIR-265)	SESN3 (1.18), MIR765 (1.17), HOXA13 (1.16), SOCS1 (1.12), FHL1 (1.11), WBP5 (1.11), XKR6 (1.11), ABCA9-AS1 (1.1), PKD1L2 (1.1), GGTA1P (1.1)
89	Rapamycin	HIST1H2AD (1.18), GNAQ (1.16), DNALI1 (1.14), AQR (1.13), APBA3 (1.13), ARC (1.12), WBP5 (1.11), MYLPF (1.11), HLA-DQB2 (1.11), RAB34 (1.11)
90	Regorafenib (BAY 73-4506)	FZD6 (1.09), HCG23 (1.09), FZD8 (1.08), PRKD1 (1.07), CTGF (1.07), NPR1 (1.07), TRDN (1.07), ABCC6P2 (1.07), EPHA5 (1.07), RIMS1 (1.07)
91	Roscovitine (CYC-202)	LINC00928 (1.24), LAPTM4B (1.18), RUNX1 (1.18), ABCG8 (1.16), AADACL2 (1.16), GNAQ (1.13), SPINK8 (1.11), ABCG4 (1.11), MYH13 (1.1), PHGDH (1.1)
92	Ruxolitinib (INCB018424)	HTT-AS (1.28), SLC5A4 (1.23), SLITRK5 (1.15), TMEM240 (1.15), MIR3960 (1.15), LINC00299 (1.13), NACAP1 (1.13), MIR342 (1.13), ATRNL1 (1.12), FAM122B (1.11)
93	S31-201	FOXF2 (1.28), PDX1-AS1 (1.18), POSTN (1.14), NEUROG1 (1.13), ZNF816-ZNF321P (1.13), CALR3 (1.12), CYP11B1 (1.11), PVRL2 (1.09), HRASLS2 (1.09), AADACL2 (1.09)
94	SB-431542	RAMP1 (1.22), GTF2A1L (1.17), NPY5R (1.15), FNDC5 (1.14), BBOX1 (1.14), PHOX2A (1.14), GNB3 (1.14), ITIH4-AS1 (1.13), ZFP37 (1.12), HERC2P4 (1.12)
95	SGX-523	OR14I1 (1.3), MIR5683 (1.27), SH3BP4 (1.22), MICU3 (1.18), FAM101A (1.17), TMEM191A (1.17), HNRNPA3P1 (1.14), WLS (1.13), MAMLD1 (1.13), FGF18 (1.12)
96	SNS-032 (BMS-387032)	ABCB11 (1.18), SLC39A12 (1.16), TMEM163 (1.13), CNKSR1 (1.13), ABCB1 (1.12), C3AR1 (1.12), NAPSB (1.11), PKD1 (1.11), AATK-AS1 (1.11), AGBL4 (1.11)
97	SR9011	NEUROG1 (1.14), LIPI (1.13), IP6K3 (1.12), LRRC31 (1.1), DNASE2B (1.1), CLSTN2-AS1 (1.09), SNORD83A (1.09), CYP4F62P (1.08), PPAP2A (1.08), ARSE (1.08)
98	STO609	MIR939 (1.28), ANGPT2 (1.27), ABCB4 (1.26), ANKRD20A12P (1.2), PHOX2A (1.18), NFIA (1.15), ETV3L (1.14), LINC00494 (1.14), ABCG8 (1.13), ADAMTS17 (1.13)
99	SU11274	SOCS1 (1.16), HSPA12B (1.14), MIR5584 (1.11), PPP3R2 (1.11), ZFHX4 (1.11), EGR1 (1.1), HSD17B7P2 (1.1), DHRS2 (1.1), A4GNT (1.09), ZNF354C (1.09)
100	Saracatinib (AZD0530)	FAM179A (1.14), KCND2 (1.13), TRIP10 (1.13), COL23A1 (1.13), DDX43 (1.13), MZB1 (1.12), AADACL2 (1.11), DSCAM (1.11), SNCA (1.11), FAM49A (1.1)
101	Selinexor	ALX1 (1.15), OR14I1 (1.14), MIR663A (1.12), IGF2BP2 (1.11), CTAGE8 (1.09), GSG1L (1.09), MTMR8 (1.09), ASB12 (1.09), SMCO3 (1.08), AGMO (1.08)
102	Selumetinib (AZD6244)	AATK-AS1 (1.17), EI24 (1.14), ABCC6P2 (1.14), C1orf228 (1.13), LGALS2 (1.12), LPA (1.12), ZNF366 (1.12), XIRP1 (1.11), ABAT (1.11), ACAN (1.11)
103	Sorafenib	SEMA5B (1.11), ADAM28 (1.1), FAM47E (1.09), C10orf128 (1.08), PAX3 (1.08), CALCA (1.08), MXRA7 (1.07), CYSLTR2 (1.07), CACNB4 (1.07), TMEM38A (1.07)
104	Staurosporine	SCRG1 (1.08), DNM3-IT1 (1.08), MIR3178 (1.07), IL2 (1.06), SERPINI1 (1.06), LRWD1 (1.06), DIP2C (1.06), JAK3 (1.06), ZNF197 (1.06), ACPT (1.06)
105	Sunitinib	SEMA5B (1.14), ABCA11P (1.09), ADAMTS6 (1.09), C10orf128 (1.08), MYH13 (1.08), VWDE (1.08), KL (1.08), USP43 (1.07), SLC18A2 (1.07), KCNJ8 (1.07)
106	TG100-115	LMAN1L (1.24), KCNS3 (1.19), SLC7A4 (1.15), C17orf98 (1.12), HIST1H3J (1.12), KIF12 (1.12), ABCG5 (1.1), PCDHGA4 (1.09), PLA2G4D (1.08), FGF17 (1.08)
107	TG101348	FAM150A (1.08), ABHD12B (1.07), MIR4313 (1.07), LY6G6D (1.07), IGFN1 (1.07), SOAT2 (1.07), EFHB (1.06), LINC00238 (1.06), SCG5 (1.06), DUOX2 (1.06)
108	Tandutinib (MLN518)	REXO1L2P (1.1), OR2H2 (1.1), ASB12 (1.1), GJA9 (1.09), LCN8 (1.09), TMEM51-AS1 (1.08), CCDC27 (1.08), DDX43 (1.08), GABRR3 (1.07), MIR3151 (1.07)
109	Tivozanib (AV-951)	IL23R (1.1), KL (1.1), ABCG5 (1.09), SPP1 (1.08), ZNF423 (1.08), PAX4 (1.08), MYH6 (1.07), SLC38A11 (1.07), WBP11P1 (1.07), PPP1R1B (1.07)
110	Tofacitinib (CP-690550)	BBOX1 (1.27), PRMT5-AS1 (1.26), NPY5R (1.24), FAM182A (1.18), AADACL2 (1.17), LINC01001 (1.16), TPO (1.14), DOK5 (1.14), FAM27C (1.12), PDE1C (1.12)
111	Tozasertib (VX-680)	AADACL2 (1.25), PCDH8 (1.16), GFAP (1.14), C10orf128 (1.14), PI15 (1.12), KITLG (1.12), SLITRK5 (1.11), DES (1.11), ABCB4 (1.1), LOH12CR2 (1.1)
112	Trametinib (GSK1120212)	NAV3 (1.14), RPRM (1.12), MYH13 (1.1), SLC2A4RG (1.1), CEBPA (1.1), CA2 (1.1), ABCA4 (1.1), LGR4 (1.1), APCDD1 (1.09), ABHD12B (1.09)
113	VX-745	BMPR1B (1.19), MEIS1-AS3 (1.18), MIR378A (1.17), SLC30A3 (1.16), MSANTD1 (1.16), FAM133B (1.16), SLC38A11 (1.15), NPPC (1.14), USP27X (1.12), NPR1 (1.11)
114	Vandetanib (ZD6474)	FOXF2 (1.13), LGALS9B (1.11), RHCG (1.11), RANBP3L (1.11), GOLGA8A (1.08), PTPRR (1.08), PLCG1 (1.08), ASAP2 (1.07), PAM (1.07), ZNF502 (1.07)
115	Vargetef	PPP3R2 (1.11), KL (1.1), HCN4 (1.09), GRM7-AS3 (1.09), HSPB2-C11orf52 (1.09), MAT1A (1.09), HOXC10 (1.09), TEX15 (1.08), IGSF5 (1.08), MIR1303 (1.08)
116	Vatalanib (PTK787)	PHOX2A (1.11), TOMM20L (1.1), OR2H2 (1.09), PON3 (1.09), WBP5 (1.08), TTBK1 (1.08), DYDC2 (1.07), ZFP37 (1.07), GNAQ (1.07), ARMCX1 (1.07)
117	Vemurafenib (PLX-4032)	ONECUT3 (1.38), UNC79 (1.17), C8orf34 (1.13), POTEA (1.12), GOLGA8A (1.11), RAI1-AS1 (1.11), ABCC6P2 (1.11), ABCA6 (1.11), FNDC5 (1.1), BCL11A (1.1)
118	Venetoclax	TSPAN10 (1.17), NFIA (1.13), AARD (1.13), DACH1 (1.12), AGR2 (1.11), AATK-AS1 (1.11), BCL2 (1.1), DHRS2 (1.09), LRP1 (1.09), MYO7A (1.09)
119	Vismodegib (GDC-0449)	GALNT15 (1.14), NEUROG1 (1.12), MAGEC3 (1.1), KCTD3 (1.1), DKKL1 (1.09), DDX11 (1.09), OR2C3 (1.08), AMY1A (1.08), RUNX1 (1.07), ABCA11P (1.07)
120	Volasertib (BI-6727)	CTAGE15 (1.14), OR2B2 (1.12), FBLL1 (1.12), FOXF2 (1.11), MEIS1-AS3 (1.11), S1PR1 (1.09), MIR4766 (1.08), MIR200A (1.08), SCRN1 (1.07), PDE6C (1.07)
121	XAV-939	NEUROG1 (1.32), PHF6 (1.32), SCARNA20 (1.24), KRT81 (1.19), HDHD3 (1.17), PLA2R1 (1.17), BEX4 (1.16), LINC01100 (1.15), SH2D5 (1.15), SNX7 (1.14)
122	YM-155	OR1Q1 (1.15), PALMD (1.13), NFIA (1.13), NTSR1 (1.13), ABCB1 (1.13), TRDN (1.12), HS6ST2 (1.12), CILP (1.11), CACNA1D (1.11), ABAT (1.11)

## Sheet: Supplementary Data 2
Supplementary Table 2: Validation in the BeatAML testing set and the Clinseq dataset. Each row includes the Spearman correlation between the observation and the prediction for each drug in AUC and IC50. NA results in the Clinseq columns indicate that the drug does not have drug response profiles in the Clinseq dataset.
ID	Drug	BeatAML		Clinseq
		AUC	IC50	AUC	IC50
1	KW-2449	0.66	0.56	NA	NA
2	Trametinib (GSK1120212)	0.63	0.55	-0.52	-0.47
3	Elesclomol	0.61	0.26	NA	NA
4	Go6976	0.59	0.44	NA	NA
5	Lenvatinib	0.59	0.62	-0.34	-0.39
6	Sorafenib	0.59	0.45	-0.39	-0.39
7	Foretinib (XL880)	0.58	0.61	-0.38	-0.36
8	Selumetinib (AZD6244)	0.58	0.56	-0.5	-0.52
9	Crenolanib	0.57	0.27	-0.44	-0.44
10	JQ1	0.57	0.58	-0.56	-0.65
11	Panobinostat	0.55	0.28	-0.13	-0.03
12	Quizartinib (AC220)	0.55	0.48	-0.55	-0.41
13	Sunitinib	0.55	0.5	-0.57	-0.54
14	NVP-TAE684	0.54	0.51	NA	NA
15	Erlotinib	0.53	0.52	-0.19	-0.19
16	Regorafenib (BAY 73-4506)	0.53	0.55	-0.39	-0.42
17	17-AAG (Tanespimycin)	0.52	0.42	NA	NA
18	Dovitinib (CHIR-258)	0.52	0.41	-0.36	-0.27
19	Venetoclax	0.52	0.44	-0.52	-0.49
20	Cabozantinib	0.51	0.49	-0.51	-0.39
21	Linifanib (ABT-869)	0.51	0.44	-0.07	-0.03
22	CI-1040 (PD184352)	0.49	0.54	NA	NA
23	MGCD-265	0.49	0.47	NA	NA
24	Palbociclib	0.49	0.23	-0.03	-0.09
25	Barasertib (AZD1152-HQPA)	0.48	0.36	NA	NA
26	Lestaurtinib (CEP-701)	0.48	0.18	NA	NA
27	Vemurafenib (PLX-4032)	0.48	-0.1	-0.05	NA
28	Gefitinib	0.47	0.49	-0.35	-0.2
29	Axitinib (AG-013736)	0.46	0.4	-0.42	-0.44
30	PLX-4720	0.46	0.45	NA	NA
31	Rapamycin	0.45	0.49	-0.33	-0.32
32	Tivozanib (AV-951)	0.45	0.58	-0.48	-0.49
33	Tozasertib (VX-680)	0.45	0.41	-0.03	-0.08
34	Bay 11-7085	0.44	0.36	NA	NA
35	Tandutinib (MLN518)	0.44	0.38	-0.57	-0.55
36	Lenalidomide	0.43	0.5	0.09	-0.09
37	Motesanib (AMG-706)	0.43	0.43	0.01	0.01
38	Flavopiridol	0.42	0.33	0.03	-0.09
39	LY-333531	0.42	0.47	-0.28	-0.14
40	PHA-665752	0.42	0.41	NA	NA
41	Bosutinib (SKI-606)	0.41	0.46	-0.45	-0.44
42	Dasatinib	0.41	0.45	-0.56	-0.52
43	NF-kB Activation Inhibitor	0.41	0.43	NA	NA
44	PRT062607	0.41	0.44	NA	NA
45	Pelitinib (EKB-569)	0.41	0.39	NA	NA
46	JNJ-28312141	0.4	0.42	NA	NA
47	Nilotinib	0.4	0.47	-0.47	-0.47
48	Pazopanib (GW786034)	0.4	0.45	-0.61	-0.57
49	Saracatinib (AZD0530)	0.4	0.38	-0.51	-0.56
50	Vandetanib (ZD6474)	0.4	0.26	-0.23	-0.27
51	Cediranib (AZD2171)	0.38	0.24	-0.4	-0.31
52	KI20227	0.38	0.38	NA	NA
53	Neratinib (HKI-272)	0.38	0.33	-0.18	-0.26
54	Vargetef	0.38	0.41	NA	NA
55	BI-2536	0.37	0.39	-0.01	0.02
56	CYT387	0.37	0.36	-0.31	-0.25
57	Ponatinib (AP24534)	0.37	0.37	-0.49	-0.37
58	Bortezomib (Velcade)	0.36	0.32	-0.14	-0.25
59	GSK690693	0.36	0.07	-0.31	-0.29
60	Midostaurin	0.36	0.25	-0.2	-0.29
61	SNS-032 (BMS-387032)	0.36	0.27	-0.5	-0.55

## Sheet: Supplementary Data 3
Supplementary Table 3: BeatAML samples in the training and the testing sets
BeatAML sample IDs
Training set	Testing set
14-00681, 14-00228, 13-00660, 12-00211, 13-00658, 13-00409, 14-00578, 13-00195, 12-00372, 13-00232, 14-00787, 14-00060, 14-00081, 14-00567, 13-00468, 14-00667, 14-00643, 13-00558, 12-00150, 14-00781, 13-00659, 13-00513, 14-00376, 14-00092, 12-00294, 13-00253, 13-00226, 13-00353, 14-00730, 13-00650, 14-00546, 14-00023, 13-00204, 13-00396, 14-00289, 14-00034, 14-00458, 14-00632, 14-00599, 14-00425,…	13-00384, 14-00012, 13-00593, 13-00515, 13-00338, 14-00537, 13-00365, 14-00496, 13-00619, 13-00552, 14-00831, 14-00602, 13-00545, 14-00273, 14-00514, 13-00034, 14-00021, 13-00281, 14-00464, 13-00581, 14-00331, 14-00279, 14-00359, 13-00354, 13-00578, 14-00542, 14-00045, 13-00601, 13-00532, 13-00615, 14-00588, 14-00476, 14-00774, 14-00026, 14-00096, 13-00342, 13-00466, 14-00761, 14-00735, 13-00563,…
